# Supplementary material for: Potential of in vivo- and in vitro-cultured entomopathogenic nematodes to infect Lobesia vanillana (Lepidoptera: Tortricidae) under laboratory conditions
Source: PLoS One. 2021 Aug 16;16(8):e0242645. doi: 10.1371/journal.pone.0242645 (PMC8366978; doi:10.1371/journal.pone.0242645)
Supplement: S1 Dataset — This workbook contains four datasheets: 1_Screening: Unprocessed results of the ‘susceptibility of larvae’ and ‘susceptibility of pupae’ screening assays; 2_DoseResp: Unprocessed results of the ‘dose response of larvae’ bioassay; 3_NemPresCadav: Unprocessed results of the ‘nematode penetration’ analysis; 4_NemProdWT: Unprocessed results of the ‘nematode reproduction’ analysis. A legend to acronyms and shortened words used in the dataset is provided in the worksheet 0_Legend at the start of the workbook. (XLSX) [file pone.0242645.s001.xlsx]

## Sheet: 0_Legend
Column	Sheet	Description
Trt-Sp	1-2-3-4	Treated Species
Trt-Sp-LiSt	1-2-3-4	Treated Lifestage
Rep	1-2-3-4	Repetition
Ps-Rep	1-2-3-4	Pseudo-repetition
EPN-Type	1-2-3-4	EPN production method
EPN-Sp	1-2-3-4	EPN species
EPN-Conc	1-2-3-4	EPN concentration (suspended in distilled water) in microlitres
Resp	1-2	Number of responses
Tot	1-2	Total number of responses available / sample size
Perc	1-2	Percentage (response divided by total)
FCM-ID	3	FCM individual response ID
EPN-Pres-FCM	3	Number of EPN present in FCM individual
EPN-Pres-Drop	4	Number of EPN present in droplet (sum of [15-20] x 10 microlitre droplets)
EPN-Pres-Drop-Vol	4	Volume of droplet in which EPN were counted (sum of [15-20] x 10 microlitre droplets) in mililitres
Flask-Vol	4	Flask volume in mililitres
FCM-Flask	4	Number of FCM hosts which produced EPN in flask
EPN-Prod-FCM	4	Average number of EPN produced per FCM individual (EPN-Pres-Drop / EPN-Pres-Drop-Vol x Flask-Vol / FCM-Flask)
EPN-Prod-FCM-Cum	4	Cumulative number of EPN produced per FCM individual over all days (deltaDays), per flask
deltaDays	4	Number of days that passed since inoculation of FCM

## Sheet: 1_Screening
Trt-Sp	Trt-Sp-LiSt	Rep	Ps-Rep	EPN-Type	EPN-Sp	EPN-Conc	Resp	Tot	Perc
L. vanillana	Larvae	1	1	in-vitro	control	0	0	6	0
L. vanillana	Larvae	1	2	in-vitro	control	0	3	6	0.5
L. vanillana	Larvae	1	3	in-vitro	control	0	1	6	0.17
L. vanillana	Larvae	1	4	in-vitro	control	0	0	6	0
L. vanillana	Larvae	1	1	in-vitro	S. yirg	100	6	6	1
L. vanillana	Larvae	1	2	in-vitro	S. yirg	100	5	6	0.83
L. vanillana	Larvae	1	3	in-vitro	S. yirg	100	6	6	1
L. vanillana	Larvae	1	4	in-vitro	S. yirg	100	6	6	1
L. vanillana	Larvae	1	1	in-vitro	S. jeff	100	6	6	1
L. vanillana	Larvae	1	2	in-vitro	S. jeff	100	4	6	0.67
L. vanillana	Larvae	1	3	in-vitro	S. jeff	100	5	6	0.83
L. vanillana	Larvae	1	4	in-vitro	S. jeff	100	3	6	0.5
L. vanillana	Larvae	2	1	in-vitro	control	0	0	6	0
L. vanillana	Larvae	2	2	in-vitro	control	0	0	6	0
L. vanillana	Larvae	2	3	in-vitro	control	0	0	6	0
L. vanillana	Larvae	2	4	in-vitro	control	0	0	6	0
L. vanillana	Larvae	2	1	in-vitro	S. yirg	100	6	6	1
L. vanillana	Larvae	2	2	in-vitro	S. yirg	100	6	6	1
L. vanillana	Larvae	2	3	in-vitro	S. yirg	100	6	6	1
L. vanillana	Larvae	2	4	in-vitro	S. yirg	100	6	6	1
L. vanillana	Larvae	2	1	in-vitro	S. jeff	100	5	6	0.83
L. vanillana	Larvae	2	2	in-vitro	S. jeff	100	3	6	0.5
L. vanillana	Larvae	2	3	in-vitro	S. jeff	100	5	6	0.83
L. vanillana	Larvae	2	4	in-vitro	S. jeff	100	4	6	0.67
L. vanillana	Larvae	1	1	in-vivo	control	0	1	6	0.17
L. vanillana	Larvae	1	2	in-vivo	control	0	0	6	0
L. vanillana	Larvae	1	3	in-vivo	control	0	0	6	0
L. vanillana	Larvae	1	4	in-vivo	control	0	0	6	0
L. vanillana	Larvae	1	1	in-vivo	S. yirg	100	6	6	1
L. vanillana	Larvae	1	2	in-vivo	S. yirg	100	5	6	0.83
L. vanillana	Larvae	1	3	in-vivo	S. yirg	100	6	6	1
L. vanillana	Larvae	1	4	in-vivo	S. yirg	100	6	6	1
L. vanillana	Larvae	1	1	in-vivo	S. jeff	100	6	6	1
L. vanillana	Larvae	1	2	in-vivo	S. jeff	100	4	6	0.67
L. vanillana	Larvae	1	3	in-vivo	S. jeff	100	6	6	1
L. vanillana	Larvae	1	4	in-vivo	S. jeff	100	6	6	1
L. vanillana	Larvae	2	1	in-vivo	control	0	3	6	0.5
L. vanillana	Larvae	2	2	in-vivo	control	0	0	6	0
L. vanillana	Larvae	2	3	in-vivo	control	0	2	6	0.33
L. vanillana	Larvae	2	4	in-vivo	control	0	2	6	0.33
L. vanillana	Larvae	2	1	in-vivo	S. yirg	100	5	6	0.83
L. vanillana	Larvae	2	2	in-vivo	S. yirg	100	3	6	0.5
L. vanillana	Larvae	2	3	in-vivo	S. yirg	100	5	6	0.83
L. vanillana	Larvae	2	4	in-vivo	S. yirg	100	4	6	0.67
L. vanillana	Larvae	2	1	in-vivo	S. jeff	100	5	6	0.83
L. vanillana	Larvae	2	2	in-vivo	S. jeff	100	4	6	0.67
L. vanillana	Larvae	2	3	in-vivo	S. jeff	100	4	6	0.67
L. vanillana	Larvae	2	4	in-vivo	S. jeff	100	5	6	0.83
L. vanillana	Pupae	1	1	in-vitro	S. yirg	200	0	6	0
L. vanillana	Pupae	1	2	in-vitro	S. yirg	200	1	6	0.17
L. vanillana	Pupae	1	3	in-vitro	S. yirg	200	1	6	0.17
L. vanillana	Pupae	1	4	in-vitro	S. yirg	200	1	6	0.17
L. vanillana	Pupae	1	1	in-vitro	S. jeff	200	0	6	0
L. vanillana	Pupae	1	2	in-vitro	S. jeff	200	1	6	0.17
L. vanillana	Pupae	1	3	in-vitro	S. jeff	200	0	6	0
L. vanillana	Pupae	1	4	in-vitro	S. jeff	200	0	6	0
L. vanillana	Pupae	1	1	in-vitro	Control	0	0	6	0
L. vanillana	Pupae	1	2	in-vitro	Control	0	0	6	0
L. vanillana	Pupae	1	3	in-vitro	Control	0	0	6	0
L. vanillana	Pupae	1	4	in-vitro	Control	0	0	6	0
L. vanillana	Pupae	2	1	in-vitro	S. yirg	200	1	6	0.17
L. vanillana	Pupae	2	2	in-vitro	S. yirg	200	0	6	0
L. vanillana	Pupae	2	3	in-vitro	S. yirg	200	2	6	0.33
L. vanillana	Pupae	2	4	in-vitro	S. yirg	200	1	6	0.17
L. vanillana	Pupae	2	1	in-vitro	S. jeff	200	1	6	0.17
L. vanillana	Pupae	2	2	in-vitro	S. jeff	200	0	6	0
L. vanillana	Pupae	2	3	in-vitro	S. jeff	200	0	6	0
L. vanillana	Pupae	2	4	in-vitro	S. jeff	200	0	6	0
L. vanillana	Pupae	2	1	in-vitro	Control	0	0	6	0
L. vanillana	Pupae	2	2	in-vitro	Control	0	0	6	0
L. vanillana	Pupae	2	3	in-vitro	Control	0	0	6	0
L. vanillana	Pupae	2	4	in-vitro	Control	0	0	6	0
L. vanillana	Pupae	1	1	in-vivo	S. yirg	200	0	6	0
L. vanillana	Pupae	1	2	in-vivo	S. yirg	200	0	6	0
L. vanillana	Pupae	1	3	in-vivo	S. yirg	200	0	6	0
L. vanillana	Pupae	1	4	in-vivo	S. yirg	200	0	6	0
L. vanillana	Pupae	1	1	in-vivo	S. jeff	200	1	6	0.17
L. vanillana	Pupae	1	2	in-vivo	S. jeff	200	0	6	0
L. vanillana	Pupae	1	3	in-vivo	S. jeff	200	0	6	0
L. vanillana	Pupae	1	4	in-vivo	S. jeff	200	0	6	0
L. vanillana	Pupae	1	1	in-vivo	Control	0	0	6	0
L. vanillana	Pupae	1	2	in-vivo	Control	0	0	6	0
L. vanillana	Pupae	1	3	in-vivo	Control	0	0	6	0
L. vanillana	Pupae	1	4	in-vivo	Control	0	0	6	0
L. vanillana	Pupae	2	1	in-vivo	S. yirg	200	1	6	0.17
L. vanillana	Pupae	2	2	in-vivo	S. yirg	200	0	6	0
L. vanillana	Pupae	2	3	in-vivo	S. yirg	200	1	6	0.17
L. vanillana	Pupae	2	4	in-vivo	S. yirg	200	1	6	0.17
L. vanillana	Pupae	2	1	in-vivo	S. jeff	200	1	6	0.17
L. vanillana	Pupae	2	2	in-vivo	S. jeff	200	0	6	0
L. vanillana	Pupae	2	3	in-vivo	S. jeff	200	2	6	0.33
L. vanillana	Pupae	2	4	in-vivo	S. jeff	200	0	6	0
L. vanillana	Pupae	2	1	in-vivo	Control	0	0	6	0
L. vanillana	Pupae	2	2	in-vivo	Control	0	0	6	0
L. vanillana	Pupae	2	3	in-vivo	Control	0	0	6	0
L. vanillana	Pupae	2	4	in-vivo	Control	0	1	6	0.17

## Sheet: 2_DoseResp
Trt-Sp	Trt-Sp-LiSt	Rep	Ps-Rep	EPN-Type	EPN-Sp	EPN-Conc	Resp	Tot	Perc
L. vanillana	Larvae	1	1	in-vitro	S. yirg	100	6	6	1
L. vanillana	Larvae	1	2	in-vitro	S. yirg	100	6	6	1
L. vanillana	Larvae	1	3	in-vitro	S. yirg	100	6	6	1
L. vanillana	Larvae	1	4	in-vitro	S. yirg	100	6	6	1
L. vanillana	Larvae	1	1	in-vitro	S. yirg	50	4	6	0.666667
L. vanillana	Larvae	1	2	in-vitro	S. yirg	50	6	6	1
L. vanillana	Larvae	1	3	in-vitro	S. yirg	50	4	6	0.666667
L. vanillana	Larvae	1	4	in-vitro	S. yirg	50	6	6	1
L. vanillana	Larvae	1	1	in-vitro	S. yirg	25	3	6	0.5
L. vanillana	Larvae	1	2	in-vitro	S. yirg	25	4	5	0.8
L. vanillana	Larvae	1	3	in-vitro	S. yirg	25	5	6	0.833333
L. vanillana	Larvae	1	4	in-vitro	S. yirg	25	4	5	0.8
L. vanillana	Larvae	1	1	in-vitro	S. yirg	12	3	6	0.5
L. vanillana	Larvae	1	2	in-vitro	S. yirg	12	3	6	0.5
L. vanillana	Larvae	1	3	in-vitro	S. yirg	12	3	4	0.75
L. vanillana	Larvae	1	4	in-vitro	S. yirg	12	5	6	0.833333
L. vanillana	Larvae	1	1	in-vitro	S. yirg	6	4	5	0.8
L. vanillana	Larvae	1	2	in-vitro	S. yirg	6	1	3	0.333333
L. vanillana	Larvae	1	3	in-vitro	S. yirg	6	3	6	0.5
L. vanillana	Larvae	1	4	in-vitro	S. yirg	6	1	5	0.2
L. vanillana	Larvae	1	1	in-vitro	S. yirg	0	1	5	0.2
L. vanillana	Larvae	1	2	in-vitro	S. yirg	0	0	6	0
L. vanillana	Larvae	1	3	in-vitro	S. yirg	0	2	4	0.5
L. vanillana	Larvae	1	4	in-vitro	S. yirg	0	3	5	0.6

## Sheet: 3_NemPresCadav
Trt-Sp	Trt-Sp-LiSt	Rep	EPN-Conc	EPN-Type	EPN-Sp	FCM-ID	EPN-Pres-FCM
L. vanillana	Larvae	1	100	in-vitro	S. jeff	1	5
L. vanillana	Larvae	1	100	in-vitro	S. jeff	2	13
L. vanillana	Larvae	1	100	in-vitro	S. jeff	3	28
L. vanillana	Larvae	1	100	in-vitro	S. jeff	4	4
L. vanillana	Larvae	1	100	in-vitro	S. jeff	5	11
L. vanillana	Larvae	1	100	in-vitro	S. jeff	6	14
L. vanillana	Larvae	1	100	in-vitro	S. jeff	7	2
L. vanillana	Larvae	1	100	in-vitro	S. jeff	8	6
L. vanillana	Larvae	1	100	in-vitro	S. jeff	9	2
L. vanillana	Larvae	1	100	in-vitro	S. jeff	10	1
L. vanillana	Larvae	1	100	in-vitro	S. jeff	11	33
L. vanillana	Larvae	1	100	in-vitro	S. jeff	12	16
L. vanillana	Larvae	1	100	in-vitro	S. jeff	13	20
L. vanillana	Larvae	1	100	in-vitro	S. jeff	14	38
L. vanillana	Larvae	1	100	in-vitro	S. jeff	15	3
L. vanillana	Larvae	1	100	in-vitro	S. jeff	16	10
L. vanillana	Larvae	1	100	in-vitro	S. jeff	17	0
L. vanillana	Larvae	1	100	in-vitro	S. jeff	18	3
L. vanillana	Larvae	1	100	in-vitro	S. jeff	19	3
L. vanillana	Larvae	1	100	in-vitro	S. jeff	20	3
L. vanillana	Larvae	1	100	in-vitro	S. jeff	21	5
L. vanillana	Larvae	1	100	in-vitro	S. jeff	22	1
L. vanillana	Larvae	1	100	in-vitro	S. jeff	23	0
L. vanillana	Larvae	1	100	in-vitro	S. yirg	1	2
L. vanillana	Larvae	1	100	in-vitro	S. yirg	2	3
L. vanillana	Larvae	1	100	in-vitro	S. yirg	3	7
L. vanillana	Larvae	1	100	in-vitro	S. yirg	4	8
L. vanillana	Larvae	1	100	in-vitro	S. yirg	5	3
L. vanillana	Larvae	1	100	in-vitro	S. yirg	6	1
L. vanillana	Larvae	1	100	in-vitro	S. yirg	7	6
L. vanillana	Larvae	1	100	in-vitro	S. yirg	8	22
L. vanillana	Larvae	1	100	in-vitro	S. yirg	9	0
L. vanillana	Larvae	1	100	in-vitro	S. yirg	10	26
L. vanillana	Larvae	1	100	in-vitro	S. yirg	11	10
L. vanillana	Larvae	1	100	in-vitro	S. yirg	12	3
L. vanillana	Larvae	1	100	in-vitro	S. yirg	13	0
L. vanillana	Larvae	1	100	in-vitro	S. yirg	14	1
L. vanillana	Larvae	1	100	in-vitro	S. yirg	15	1
L. vanillana	Larvae	1	100	in-vitro	S. yirg	16	2
L. vanillana	Larvae	1	100	in-vitro	S. yirg	17	10
L. vanillana	Larvae	1	100	in-vitro	S. yirg	18	10
L. vanillana	Larvae	1	100	in-vitro	S. yirg	19	3
L. vanillana	Larvae	1	100	in-vitro	S. yirg	20	18
L. vanillana	Larvae	1	100	in-vitro	S. yirg	21	20
L. vanillana	Larvae	1	100	in-vitro	S. yirg	22	2
L. vanillana	Larvae	1	100	in-vivo	S. jeff	1	32
L. vanillana	Larvae	1	100	in-vivo	S. jeff	2	20
L. vanillana	Larvae	1	100	in-vivo	S. jeff	3	6
L. vanillana	Larvae	1	100	in-vivo	S. jeff	4	8
L. vanillana	Larvae	1	100	in-vivo	S. jeff	5	6
L. vanillana	Larvae	1	100	in-vivo	S. jeff	6	1
L. vanillana	Larvae	1	100	in-vivo	S. jeff	7	2
L. vanillana	Larvae	1	100	in-vivo	S. jeff	8	5
L. vanillana	Larvae	1	100	in-vivo	S. jeff	9	3
L. vanillana	Larvae	1	100	in-vivo	S. jeff	10	2
L. vanillana	Larvae	1	100	in-vivo	S. jeff	11	0
L. vanillana	Larvae	1	100	in-vivo	S. jeff	12	80
L. vanillana	Larvae	1	100	in-vivo	S. jeff	13	3
L. vanillana	Larvae	1	100	in-vivo	S. jeff	14	7
L. vanillana	Larvae	1	100	in-vivo	S. jeff	15	16
L. vanillana	Larvae	1	100	in-vivo	S. jeff	16	22
L. vanillana	Larvae	1	100	in-vivo	S. jeff	17	5
L. vanillana	Larvae	1	100	in-vivo	S. jeff	18	52
L. vanillana	Larvae	1	100	in-vivo	S. jeff	19	71
L. vanillana	Larvae	1	100	in-vivo	S. jeff	20	12
L. vanillana	Larvae	1	100	in-vivo	S. jeff	21	9
L. vanillana	Larvae	1	100	in-vivo	S. jeff	22	14
L. vanillana	Larvae	1	100	in-vivo	S. yirg	1	1
L. vanillana	Larvae	1	100	in-vivo	S. yirg	2	7
L. vanillana	Larvae	1	100	in-vivo	S. yirg	3	2
L. vanillana	Larvae	1	100	in-vivo	S. yirg	4	3
L. vanillana	Larvae	1	100	in-vivo	S. yirg	5	3
L. vanillana	Larvae	1	100	in-vivo	S. yirg	6	7
L. vanillana	Larvae	1	100	in-vivo	S. yirg	7	4
L. vanillana	Larvae	1	100	in-vivo	S. yirg	8	6
L. vanillana	Larvae	1	100	in-vivo	S. yirg	9	2
L. vanillana	Larvae	1	100	in-vivo	S. yirg	10	3
L. vanillana	Larvae	1	100	in-vivo	S. yirg	11	15
L. vanillana	Larvae	1	100	in-vivo	S. yirg	12	2
L. vanillana	Larvae	1	100	in-vivo	S. yirg	13	4
L. vanillana	Larvae	1	100	in-vivo	S. yirg	14	2
L. vanillana	Larvae	1	100	in-vivo	S. yirg	15	0
L. vanillana	Larvae	1	100	in-vivo	S. yirg	16	8
L. vanillana	Larvae	1	100	in-vivo	S. yirg	17	4
L. vanillana	Larvae	1	100	in-vivo	S. yirg	18	6
L. vanillana	Larvae	1	100	in-vivo	S. yirg	19	16
L. vanillana	Larvae	1	100	in-vivo	S. yirg	20	5
L. vanillana	Larvae	1	100	in-vivo	S. yirg	21	3
L. vanillana	Larvae	1	100	in-vivo	S. yirg	22	1
L. vanillana	Larvae	1	100	in-vivo	S. yirg	23	12
L. vanillana	Larvae	1	100	in-vivo	S. yirg	24	2

## Sheet: 4_NemProdWT
Trt-Sp	Trt-Sp-LiSt	Rep	EPN-Conc	EPN-Type	EPN-Sp	EPN-Pres-Drop	EPN-Pres-Drop-Vol	Flask-Vol	FCM-Flask	EPN-Prod-FCM	EPN-Prod-FCM-Cum	deltaDays
L. vanillana	Larvae	1	100	in-vitro	S. jeff	197	0.2	20	20	985	985	24
L. vanillana	Larvae	1	100	in-vitro	S. jeff	35	0.2	20	20	175	1160	30
L. vanillana	Larvae	1	100	in-vitro	S. jeff	78	0.15	46	20	1196	2356	45
L. vanillana	Larvae	1	100	in-vitro	S. yirg	193	0.2	20	22	877.273	877.273	24
L. vanillana	Larvae	1	100	in-vitro	S. yirg	178	0.2	20	22	809.091	1686.36	30
L. vanillana	Larvae	1	100	in-vitro	S. yirg	48	0.15	30.5	22	443.636	2130	45
